# Supplementary material for: An Immortalized Genetic Mapping Population for Perennial Ryegrass: A Resource for Phenotyping and Complex Trait Mapping
Source: Front Plant Sci. 2018 May 31;9:717. doi: 10.3389/fpls.2018.00717 (PMC5991167; doi:10.3389/fpls.2018.00717)
Supplement: Supplementary file 4 [file Data_Sheet_4.xlsx]

## Sheet: Sheet1
F2										F6
LG	Maternal - Non recombinant	Paternal - Non recombinant	Heterozygous - Non recombinant	Total no. of Non recombinant chromosomes	% of Non reombinant chromosomes -F2	Recombinant (parental and heterozygous allele)	Total			LG	Maternal - Non recombinant	Paternal - Non recombinant	Heterozygous - Non recombinant	% of Non reombinant chromosomes -F6	Total no. of Non recombinant chromosomes	Recombinant (parental and heterozygous allele)	Total
LG1	14	12	8	34	20.3593	133	167			LG1	8	8	0	39.0244	16	25	41
LG2	3	4	3	10	5.98802	157	167			LG2	5	7	0	29.2683	12	29	41
LG3	5	2	4	11	6.58683	156	167			LG3	9	2	0	26.8293	11	30	41
LG4	4	5	5	14	8.38323	153	167			LG4	6	6	0	29.2683	12	29	41
LG5	13	3	11	27	16.1677	140	167			LG5	5	3	0	19.5122	8	32	41
LG6	22	2	19	43	25.7485	124	167			LG6	8	8	0	39.0244	16	25	41
LG7	12	3	10	25	14.9701	142	167			LG7	11	2	0	31.7073	13	28	41
Total	73	31	60	164	14.0291	1005	1169			0	52	36	0	30.662	88	198	287

## Sheet: Sheet2
Recombination events per linkage group per individual
S.no	chr1	chr2	chr3	chr4	chr5	chr6	chr7	Total	Individual_ID
1	0	0	3	12	4	3	1	23	Ind_007
2	0	6	0	0	0	0	4	10	Ind_019
3	0	1	3	0	3	0	0	7	Ind_043
4	0	0	4	2	2	3	2	13	Ind_067
5	0	0	0	13	1	2	1	17	Ind_078
6	5	0	0	3	5	2	0	15	Ind_082
7	4	6	0	1	0	4	1	16	Ind_089
8	5	2	0	0	1	0	0	8	Ind_094
9	0	6	6	1	0	3	2	18	Ind_096
10	0	0	6	6	3	3	1	19	Ind_104
11	0	0	0	0	4	0	4	8	Ind_111
12	0	4	7	2	7	8	0	28	Ind_118
13	3	10	1	2	7	0	4	27	Ind_166
14	3	5	0	3	1	2	8	22	Ind_177
15	0	3	4	0	0	3	2	12	Ind_193
16	0	2	2	0	0	0	1	5	Ind_196
17	3	0	3	4	8	0	1	19	Ind_200
18	2	0	1	4	0	0	1	8	Ind_215
19	3	1	6	3	0	3	1	17	Ind_217
20	2	0	3	0	7	0	4	16	Ind_229
21	0	3	10	18	17	3	3	54	Ind_230
22	2	2	4	0	1	0	0	9	Ind_246
23	0	1	4	0	5	1	1	12	Ind_253
24	0	0	4	8	4	0	2	18	Ind_256
25	3	2	3	10	2	3	0	23	Ind_257
26	0	0	1	1	4	0	2	8	Ind_274
27	2	1	4	0	5	4	6	22	Ind_276
28	0	1	2	0	2	0	0	5	Ind_280
29	0	2	1	9	1	1	0	14	Ind_283
30	4	7	7	2	6	3	3	32	Ind_294
31	6	2	1	1	1	2	0	13	Ind_295
32	6	4	0	11	4	0	0	25	Ind_307
33	8	1	1	12	4	1	0	27	Ind_324
34	0	1	0	2	12	1	3	19	Ind_328
35	2	2	0	3	1	0	1	9	Ind_329
36	10	10	1	0	2	0	1	24	Ind_342
37	1	10	1	1	6	0	9	28	Ind_355
38	0	5	0	0	7	2	0	14	Ind_366
39	0	4	2	2	1	2	0	11	Ind_368
40	7	6	4	0	1	7	1	26	Ind_370
41	2	2	0	8	0	1	3	16	Ind_371
